# Supplementary material for: Changes in Key Mitochondrial Lipids Accompany Mitochondrial Dysfunction and Oxidative Stress in NAFLD
Source: Oxid Med Cell Longev. 2021 Jun 27;2021:9986299. doi: 10.1155/2021/9986299 (PMC8257344; doi:10.1155/2021/9986299)
Supplement: Supplementary Materials — Supplementary Table 1: details of the in-house database for lipid identification in positive and negative mode. Supplementary Table 2: list of primers for RT-qPCR. Supplementary Table 3: raw mass spectrometry data. Theoretical m/z, experimental m/z, retention time, raw lipid formula, and lipid species name. Supplementary Figure 1: quality control of mitochondria enrichment. Supplementary Figure 2: principal component analysis (PCA) of lipids in the liver. [file 9986299.f1.zip]

Archive with 2 entries (2 files):
- _Durand et al. suppl figures and tables v2.docx
- Supplementary table 3.pdf
